# Supplementary material for: Persistent Depletion of Neuroprotective Factors Accompanies Neuroinflammatory, Neurodegenerative, and Vascular Remodeling Spectra in Serum Three Months after Non-Emergent Cardiac Surgery
Source: Biomedicines. 2022 Sep 22;10(10):2364. doi: 10.3390/biomedicines10102364 (PMC9598177; doi:10.3390/biomedicines10102364)
Supplement: Supplementary file 1 [file biomedicines-10-02364-s001.zip]

Archive with 1 entries (1 files):
- biomedicines-1811959-supplementary.pdf
